# Supplementary material for: Impact of Steam Processing on the Physicochemical Properties and Flavor Profile of Takifugu flavidus: A Comprehensive Quality Evaluation
Source: Foods. 2025 Apr 27;14(9):1537. doi: 10.3390/foods14091537 (PMC12071282; doi:10.3390/foods14091537)
Supplement: Supplementary file 1 [file foods-14-01537-s001.zip]

Archive with 1 entries (1 files):
- foods-3574207-supplementary.pdf
